# Supplementary material for: Preclinical Long-Term Stability and Forced Degradation Assessment of EPICERTIN, a Mucosal Healing Biotherapeutic for Inflammatory Bowel Disease
Source: Pharmaceutics. 2025 Feb 15;17(2):259. doi: 10.3390/pharmaceutics17020259 (PMC11859197; doi:10.3390/pharmaceutics17020259)
Supplement: Supplementary file 1 [file pharmaceutics-17-00259-s001.zip]

Archive with 1 entries (1 files):
- pharmaceutics-3481693-supplementary.pdf
